# Supplementary material for: Semicircular canal drug delivery safely targets the inner ear perilymphatic space
Source: JCI Insight. 2024 Nov 8;9(21):e173052. doi: 10.1172/jci.insight.173052 (PMC11601569; doi:10.1172/jci.insight.173052)
Supplement: Supporting data values [file jciinsight-9-173052-s319.xlsx]

## Sheet: Fig.2
Fig.2 b,c,d (1h perilymph ABR)
Panel b
	Mouse01				Mouse02				Mouse03				Mouse04				Mouse05
	Pre	5 mins	1h		Pre	5 mins	1h		Pre	5 mins	1h		Pre	5 mins	1h		Pre	5 mins	1h
4	70	80	70		50	80	60		70	80	70		70	80	80		70	80	70
5.7	60	70	60		40	70	50		60	80	70		50	70	70		60	70	60
8	60	70	60		40	70	40		40	70	40		40	70	40		60	60	60
11.3	50	60	50		40	50	50		40	70	40		40	60	50		50	60	50
16	50	60	50		40	50	40		40	60	40		40	60	40		40	40	40
22.6	40	60	40		30	60	40		30	50	30		30	60	30		40	40	40
32	70	80	70		50	70	50		40	80	60		60	70	60		50	70	50
45.3	80	80	80		60	80	70		70	80	80		80	80	80		80	80	80
Panel c
	Mouse01			Mouse02			Mouse03			Mouse04			Mouse05
	Pre	5 mins Tube		Pre	5 mins Tube		Pre	5 mins Tube		Pre	5 mins Tube		Pre	5 mins Tube
4	55	55		60	60		40	60		60	65		50	55
5.7	40	55		50	50		30	50		40	50		40	50
8	40	50		40	50		20	40		30	50		30	40
11.3	30	40		30	40		20	35		25	35		25	30
16	35	45		40	50		25	50		30	40		30	40
22.6	40	65		50	60		30	50		30	50		30	30
32	60	80		80	80		50	75		40	70		60	60
45.3	80	80		80	80		80	80		80	80		80	80
Panel d
Threshold change from Panels b and c (please see above)
Panel e
Mouse#	0 minutes	5-15 min	15-30 min	30-45 min	45-60 min	60-75 min
1	40	40	40	40	40
2	40	40	40	40	40
3	40	50	50	50	40
4	40	40	40	40	40
5	30	35	30	35	30
6	35	40	40	35	35	40
7	35	45	40	35	35	35
8	35	55	50	45	40	35
9	35	40	40	40	35	35
10	30	35	35	35	35	35
11	30	35	30	35	35	35
12	35	40	40	40	40	35
13	35	40	40	40	40	40
14	40	40	40	40	40	40
15	30	30	30	30	35	35
16	30	35	35	35	35	30
17	30					30
18	30					45
19	30					30
Panel f
Time	# Animals < 10 dB loss	# Animals > 10 dB loss
15	13	3
30	15	1
45	14	2
60	16	0

## Sheet: Fig.3
Fig.3 (2w perilymph ABR and VsEP)
Panel a
	Mouse01			Mouse02			Mouse03			Mouse04			Mouse05			Mouse06			Mouse07			Mouse08
	Pre	2w		Pre	2w		Pre	2w		Pre	2w		Pre	2w		Pre	2w		Pre	2w		Pre	2w
4	60	60		40	50		40	40		40	40		40	30		50	40		50	40		40	50
5.7	50	60		40	50		30	20		20	30		40	20		50	40		40	50		30	30
8	50	40		30	30		20	30		20	20		30	20		50	30		20	40		20	30
11.3	40	50		40	30		20	30		20	20		20	20		50	30		30	50		30	30
16	70	50		50	30		30	30		20	20		30	20		40	20		30	40		30	20
22.6	60	50		40	40		30	20		20	20		40	20		50	30		60	50		30	40
32	80	70		70	60		60	70		50	60		80	60		60	70		80	80		30	70
45.3	80	80		80	80		80	80		70	80		80	80		80	80		80	80		70	70
Panel b
Pre
Frequency		Mouse01		Mouse02		Mouse03		Mouse04		Mouse05		Mouse06		Mouse07		Mouse08
		First Wave	Highest Wave	First Wave	Highest Wave	First Wave	Highest Wave	First Wave	Highest Wave	First Wave	Highest Wave	First Wave	Highest Wave	First Wave	Highest Wave	First Wave	Highest Wave
8000	80	1.104	1.805	1.15	2.8	1.41	1.5	3.08	4.87	2.29	3.83	2.84	4.04	2.64	4.17	1.01	4
	70	0.489	0.568	0.841	1.618	1	1.66	2.47	4.29	1.42	2.45	1.53	2.28	1.58	3.1	0.79	1.9
	60	0.357	0.472	0.445	1.043	0.559	1.271		1.76	0.966	1.702	0.92	1.162	1.091	1.682	0.427	1.477
	50	0.385	0.409	0.372	0.661	0.45	0.888		2.04	0.783	1.011	0.28	0.498	0.824	0.975	0.298	1.298
	40	0.211	0.309		0.614	0.306	0.578		2	0.418	0.568	0.213		0.437	0.582	0.224	0.789
	30				0.327	0.281	0.505		1.99	0.327	0.477					0.214	0.624
	20								2.03	0.286
	10
16000	80	0.728	1.174	0.996	1.35	1.46	2.51	4.11	6.01	2.43	3.41	2.04	3.35	2.64	2.86	0.93	2.82
	70	0.303	0.495	0.511	0.987	0.824	1.517	2.63	3.83	1.27	1.96	1.35	2.48	1.91	2.67	0.65	2.04
	60		0.355	0.292	0.769	0.813	1.226	1.96	3.63	0.782	1.326	0.96	1.98	1.04	2.84	0.564	1.712
	50		0.345	0.255	0.567	0.458	1.081	0.52	1.93	0.456	1.07	0.299	0.735	0.579	1.66	0.197	1.3
	40				0.285	0.401	0.503		1.59	0.264	0.771	0.139	0.264	0.157	1.062	0.165	0.657
	30				0.249		0.34		1.89		0.302	0.257	0.346				0.401
	20								1.249		1.494	0.153	0.35				0.305
	10
32000	80	0.382	0.464		0.489	0.455	0.712	1.021	1.393	0.792	1.176	0.406	0.525	0.585	1.142	0.551	1.177
	70	0.169	0.263		0.391	0.363	0.752	0.445	1.204	0.429	0.925	0.239	0.314			0.414	0.992
	60				0.402			0.224	0.863		0.635
	50
	40
	30
	20
	10
2W
Frequency		Mouse01		Mouse02		Mouse03		Mouse04		Mouse05		Mouse06		Mouse07		Mouse08
		First Wave	Highest Wave	First Wave	Highest Wave	First Wave	Highest Wave	First Wave	Highest Wave	First Wave	Highest Wave	First Wave	Highest Wave	First Wave	Highest Wave	First Wave	Highest Wave
8000	80	0.665	1.528	1.21	2.88	2.53	3.43	3.43	5.19	2.45	3.8	3.59	5.01	1.178	1.833	1.45	1.85
	70	0.322	0.793	0.884	1.723	2.16	2.55	1.66	3.63	1.46	2.72	2.26	3.28	0.476	0.556	0.764	1.2
	60		0.428	0.594	0.948	1.167	1.641	1.15	1.99	0.993	1.462	1.6	2.56	0.204	0.454	0.719	0.997
	50		0.352	0.516	0.748	0.771	1.215	0.991	1.563	0.629	1.245	0.72	1.685		0.34	0.527	0.66
	40		0.349	0.261	0.513	0.346	0.97	0.742	1.001	0.39	0.841	0.418	1.105		0.349	0.211	0.614
	30				0.261	0.141	0.436	0.328	0.746	0.196	0.507	0.406					0.716
	20							0.413	0.463		0.334
	10
16000	80	1.25	2.09	1.45	3.22	1.57	2.37	4.26	5.92	2.89	4.31	1.93	2.73	0.97	2.08	1.88	2.88
	70	0.47	1.387	0.7	2.1	1.098	1.635	2.88	4.76	1.51	2.86	1.41	2.17	0.378	1.467	1.02	2.09
	60	0.317	0.679	0.402	1.178	0.558	1.066	1.44	3.73	1.04	1.92	1.24	2.34	0.271	1.029	0.699	1.39
	50		0.504	0.297	0.941	0.406	0.644	0.95	2.67	0.544	1.37	0.533	1.166		0.684	0.309	0.919
	40				0.489	0.189	0.427	0.416	1.7	0.367	0.927	0.366	0.753		0.367	0.148	0.706
	30				0.312		0.377	0.287	0.888	0.281	0.616	0.146	0.355				0.487
	20								0.449	0.231	0.312		0.298				0.311
	10
32000	80		0.481	0.248	0.387	0.659	0.949	1.234	1.771	0.613	1.259	0.8	1.79		1.188	0.266	0.921
	70		0.433		0.244		0.34	0.48	1.8	0.485	0.872	0.298	0.839				0.469
	60				0.22				0.811	0.137	0.419		0.306
	50
	40
	30
	20
	10
Panel e
Person	a		b		c		d
mouse	pre	2w	pre	2w	pre	2w	pre	2w
1	4	4	3	4	3	4	3	3
2	3	5	4	5	3	5	3	4
3	2	4	4	5	2	6	3	3
4	2	4	4	4	5	3	2	2
5	5	3	4	4	7	4	4	4
6	2	4	3	4	2	4	2	2
7	4	5	4	6	9	5	3	3
8	5	4	5	4	4	2	4	3
9	3	5	3	4	3	4	3	3
10	5	3	5	4	4	4	4	3
11	4	6	4	5	4	5	3	3
12	4	4	4	4	4	3	3	3
13	3	3	4	3	6	4	3	3
14	4	4	5	7	6	5	4	4
*Score above indicates		threshod (g/ms)
	9	2
	8	1.4
	7	1
	6	0.7
	5	0.5
	4	0.4
	3	0.3
	2	0.2
	1	0.1

## Sheet: fig.4
Fig.4 (Tuning curve)
Panel m
Condition	Mouse01	Mouse02	Mouse03	Mouse04
Baseline	2.6297	3.0473	3.2278	3.6065
After canalostomy	3.2536	2.8638	3.1867	3.5124
Perilymph 1-15min	2.8905	2.9646	3.1519	3.4771
Perilymph 40-60min	3.523	2.8004	3.4068	3.96498
Panel n
	Mouse01	Mouse02	Mouse03	Mouse04
Baseline	14.6419	13.1359	15.8229	15.2615
After canalostomy	13.8471	15.5442	17.9415	18.2534
Perilymph 1-15min	13.3751	14.2084	21.3257	23.6462
Perilymph 40-60min	13.367	14.0822	19.7039	25.6903

## Sheet: Fig.5
Fig.5 (1h drug ABR)
Panel f,g
	Mouse01			Mouse02			Mouse03			Mouse04			Mouse05
	Pre	1h		Pre	1h		Pre	1h		Pre	1h		Pre	1h
4	60	70		70	70		80	80		70	70		70	70
5.7	60	60		50	50		60	60		60	60		50	50
8	50	50		40	40		60	70		50	50		50	50
11.3	30	40		40	40		50	50		50	50		40	40
16	40	40		40	40		40	40		40	40		30	40
22.6	30	30		50	50		40	40		40	40		30	30
32	40	50		60	60		50	50		50	40		50	50
45.3	50	70		80	80		80	80		80	80		80	80
Panel i,j
	Mouse01			Mouse02			Mouse03			Mouse04			Mouse05
	Pre	1h		Pre	1h		Pre	1h		Pre	1h		Pre	1h
4	50	60		70	80		70	80		60	80		70	80
5.7	40	60		60	70		60	80		50	70		60	80
8	40	50		50	65		50	70		50	70		50	70
11.3	40	80		40	60		40	60		40	50		40	60
16	30	70		40	60		40	70		40	60		40	70
22.6	30	60		40	70		30	70		30	70		50	80
32	50	60		60	80		50	80		40	80		60	80
45.3	50	70		70	80		70	80		60	80		80	80
Panel l,m
	Mouse01			Mouse02			Mouse03			Mouse04			Mouse05
	Pre	1h		Pre	1h		Pre	1h		Pre	1h		Pre	1h
4	70	70		60	70		60	70		60	80		55	80
5.7	50	70		50	60		50	60		40	80		50	60
8	50	65		40	60		50	70		40	80		45	50
11.3	40	60		40	60		40	60		30	80		40	60
16	35	70		30	70		40	70		30	80		40	60
22.6	40	80		40	80		30	80		40	80		30	70
32	50	80		50	80		50	80		50	80		60	80
45.3	80	80		70	80		80	80		70	80		80	80

## Sheet: Fig.6
Fig.6 (gold nanoparticle OCT)
Panel f
BOX
animal	SV	SM	ST
1	564.938	16.3461	370.094
2	316.371	-2.39089	141.46
3	260.282	-11.8264	182.694
4	366.191	-6.4726	378.309
5	426.725	3.43894	436.143
Chamber
animal	SV	SM	ST
1	329.792	-9.85964	69.9591
2	158.582	-6.03448	138.103
3	103.776	11.6381	48.8433
4	153.133	-2.39234	159.755
5	272.676	-4.55501	77.7309

## Sheet: fig.7
Figure 7c,d
Panel c
	Control			cnqx			curare
Mice #	pre	1h		pre	1h		pre	1h
1	35	35		30	50		30	35
2	35	40		30	50		35	35
3	40	40		30	45		40	30
4	30	35		35	50		35	35
5	30	30		30	45		30	35
6	30	30		35	45		30	30
7	30	45		35	55		35	35
8	30	30		30	40		35	35
Panel d
	Control			cnqx			curare
Mice #	pre	1h		pre	1h		pre	1h
1	0.501	0.251		0.251	0.501		1	0.355
2	0.355	0.355		0.355	0.501		0.501	0.501
3	0.251	0.251		0.355	0.708		0.355	0.251
4	0.355	0.355		0.355	0.708		0.251	0.251
5	0.355	0.355		0.501	0.708		0.251	0.251
6	0.355	0.355		0.251	0.501		0.355	0.251
7	0.355	0.355		0.251	0.501		0.501	0.501
8	0.355	0.355		0.251	0.251		0.251	0.355

## Sheet: sFig. 2
sFig.2 b,d
Panel b
injection rate (nL/min)	radius (px)	volume (nL)		injection rate (nL/min)	mean volume (nL)	SD
pipette	53	858.6		pipette	1000	121.461
pipette	54	911.6		300	1010	113.771
pipette	56	1007		500	1070	58.0586
pipette	58	1166		1000	990.04	74.8033
pipette	57	1060
300	52	805.6
300	57	1060
300	57	1060
300	57	1060
300	57	1060
1000	54	911.6
1000	57	1060
1000	54	911.6
1000	56	1007
1000	57	1060
500	56	1007
500	57	1060
500	57	1060
500	57	1060
500	58	1166
Panel d (each color = different date of experiment)
expected volume (nL)	9/26 pipetted vol (nL)	9/26 injected vol (nL)	9/27 pipetted vol (nL)	9/27 injected vol (nL)	10/3 pipetted radius (px)	10/3 pipetted vol (nL)	10/3 injected radius (px)	10/3 injected vol (nL)
250	250	250	270	250	23	270	21	210
250	230	230	250	230	23	270	20	180
250	250	230	250	250	23	270	21	210
250	250	230	250	250	22	240	20	180
250	250	250	270	270	22	240	21	210
500	440	440	500	460	28	550	26	440
500	480	380	500	460	27	500	26	440
500	440	410	570	460	27	500	26	440
500	550	440	460	460	27	500	27	500
500	510	440	500	460	27	500	26	440
750	770	680	680	630	31	660	33	820
750	770	720	680	680	32	750	32	750
750	720	820	770	630	32	750	31	680
750	770	820	770	720	33	820	32	750
750	720	870	820	680	32	750	31	680
1000		920		920	35	960	35	960
1000		1000		870	37	1100	36	1000
1000		1000		820	36	1000	35	960
1000		1200		980	36	1000	36	1000
1000		1100		980	35	960	35	960
expected vol (nL)	9/26 pipetted mean (nL)	9/26 pipetted SD	9/26 injected mean	9/26 injected SD	9/27 pipetted mean	9/27 pipetted SD	9/27 injected mean	9/27 injected SD	10/3 pipetted mean	10/3 pipetted SD	10/3 injected mean	10/3 injected SD
250	250	8.94427	240	10.9544	260	10.9544	250	14.1421	260	16.4317	200	16.4317
500	480	47.2229	420	26.8328	510	39.7492	460	0	510	22.3607	450	26.8328
750	750	27.3861	780	78.867	740	61.887	670	38.3406	750	56.8331	740	58.5662
1000	1000		1040	108.074			910	69.857	1000	57.2713	980	21.9089
